# Supplementary material for: Genetic characteristics and targeted treatments of primary bladder and urachal adenocarcinomas: a systematic review with pooled descriptive genomic analyses
Source: Cancer Metastasis Rev. 2026 May 1;45(2):26. doi: 10.1007/s10555-026-10332-3 (PMC13133215; doi:10.1007/s10555-026-10332-3)
Supplement: Supplementary file 1 — (XLSX 17.8 KB) [file 10555_2026_10332_MOESM1_ESM.xlsx]

## Sheet: UrC
Genetics	Targeted treatment	First author	Year	Journal	Title	PMID
✅	✅	Adib	2021	BJUI Compass	FGFR2/3 genomic alterations and response to Enfortumab Vedotin in metastatic urothelial carcinoma	35224552
✅	✅	Almassi	2022	JCO Precis Oncol	Clinical and Genomic Characterization of Bladder Carcinomas With Glandular Phenotype	35731998
✅		Cha	2016	BMC Cancer	Clinical application of genomic profiling to find druggable targets for adolescent and young adult (AYA) cancer patients with metastasis	26925973
✅	✅	Chen	2022	Front Oncol	Treatment Outcome of Different Chemotherapy in Patients With Relapsed or Metastatic Malignant Urachal Tumor	34604084
✅		Cigliola	2024	JCO Precis Oncol	Urachal and Nonurachal Adenocarcinomas of the Urinary Bladder: A Comprehensive Genomic Profiling Study	39151108
✅	✅	Collazo-Lorduy	2017	European Urology	Urachal Carcinoma Shares Genomic Alterations with Colorectal Carcinoma and May Respond to Epidermal Growth Factor Inhibition	27178450
✅		Cornejo	2020	Int J Surg Pathol	Mutational Profile Using Next-Generation Sequencing May Aid in the Diagnosis and Treatment of Urachal Adenocarcinoma	31496327
✅		Cowan	2016	Hum Pathol	Detection of TERT promoter mutations in primary adenocarcinoma of the urinary bladder	26980028
	✅	Goss	2005	Invest New Drugs	A phase I study of oral ZD 1839 given daily in patients with solid tumors: IND.122, a study of the Investigational New Drug Program of the National Cancer Institute of Canada Clinical Trials Group	15744591
✅		Hang	2017	Pathology	Absence of GNAS and BRAF mutations but presence of KRAS mutation in urachal adenocarcinoma	28285720
	✅	Jia	2020	Med Sci Monit	Urachal Carcinoma: Are Lymphadenectomy and Umbilectomy Necessary?	32958737
	✅	Kanamaru	2015	Urol Case Rep	A Case of Metastatic Urachal Carcinoma Treated With FOLFIRI (irinotecan and 5-Fluorouracil/leucovorin) Plus Bevacizumab	26793485
✅	✅	Kardos	2017	JCO Precis Oncol	Comprehensive Molecular Characterization of Urachal Adenocarcinoma Reveals Commonalities With Colorectal Cancer, Including a Hypermutable Phenotype	32913973
✅		Khan	2022	Modern Path	(Abstract) Molecular Characterization of Urachal Neoplasms
✅		Lee	2017	J Med Genetic	Comprehensive somatic genome alterations of urachal carcinoma	28348108
✅	✅	Loh	2016	Clinical Genitourin Cancer	Targeted Therapy Based on Tumor Genomic Analyses in Metastatic Urachal Carcinoma	27102403
✅		Masel	2015	Wien Klin Wochenschr	War and peace? The oncologic and the palliative care perspective on personalized cancer treatment in a patient with advanced cancer	25986998
✅	✅	Mathavan	2023	Clin Genitourin Cancer	Clinical Presentation and Targeted Interventions in Urachal Adenocarcinoma: A Single-Institution Case Series and Review of Emerging Therapies	37770301
✅		Maurer	2019	Virchows Arch	Comparative genomic profiling of glandular bladder tumours	32198650
	✅	McGregor	2020	Cancer	Results of a multicenter, phase 2 study of nivolumab and ipilimumab for patients with advanced rare genitourinary malignancies	33216356
✅		Modos	2016	OncoTarget	Mutations of KRAS, NRAS, BRAF, EGFR, and PIK3CA genes in urachal carcinoma: Occurence and prognostic significance	27283768
✅		Nagy	2020	Pathol Oncol Res	Prevalence of APC and PTEN Alterations in Urachal Cancer	32754865
✅		Pires-Luis	2020	Adv Anat Pathol	Molecular Genetic Features of Primary Nonurachal Enteric-type Adenocarcinoma, Urachal Adenocarcinoma, Mucinous Adenocarcinoma, and Intestinal Metaplasia/Adenoma: Review of the Literature and Next-generation Sequencing Study	32520749
✅		Reis	2018	Int J Cancer	Pathogenic and targetable genetic alterations in 70 urachal adenocarcinomas	29672836
✅		Riva	2018	Virchows Arch	Urachal carcinoma: from gross specimen to morphologic, immunohistochemical, and molecular analysis	30302546
✅	✅	Seto	2019	J Oncol Pract	Germline BRCA1 Deletion as Driver Mutation for Metastatic Urachal Adenocarcinoma in Patient Who Achieved Complete Response to Rucaparib	30939057
	✅	Shitara	2020	Jpn J Clin Oncol	Phase I trial of the MET inhibitor tepotinib in Japanese patients with solid tumors	32328660
✅		Singh	2016	Oncotarget	Whole exome sequencing of urachal adenocarcinoma reveals recurrent NF1 mutations	27078850
✅		Sirantrapum	2014	Human Pathol	High-stage urachal adenocarcinoma can be associated with microsatellite instability and KRAS mutations	24355196
	✅	Testa	2014	Rare Tumors	Response to targeted therapy in urachal adenocarcinoma	25568747
✅		Thiem	2017	Path Int	Telomerase reverse transcriptase (TERT) promoter mutations are rare in urachal cancer	29047227
	✅	Tokita	2022	Nihon Hinyokika Gakkai Zasshi	A case of urrachal carcinoma with high frequency microsatellite instability (MSI-high) treated by pembrolizumab	37081655
✅		Varadi	2023	Cancer Med	Clinical sequencing identifies potential actionable alterations in a high rate of urachal and primary bladder adenocarcinomas	36670542
	✅	Wang	2022	Translational Research	Primary urachal signet ring cell carcinoma: A case report	36276154
✅	✅	Wessendorf	2012	Onkologie	(Abstract) Sustained therapy response in a patient with metastastatic urachal carcinoma using a cetuximab-based polychemotherapy
	✅	Yonemori	2021	Jpn J Clin Oncol	The safety, tolerability and pharmacokinetics of niraparib in Japanese patients with solid tumours: results of a phase I dose-escalation study	33621324
✅		Zaleski	2022	Am J Clin Pathol	Distinct Gene Mutations Are Associated With Clinicopathologic Features in Urachal Carcinoma	35467000
	✅	Zheng	2021	Front Oncology	Metastatic Urachal Carcinoma Treated With Several Different Combined Regimens: A Case Report	34336658

## Sheet: PBAC
Genetics	Targeted treatment	First author	Year	Journal	Title	PMID
✅		Acosta	2022	Mod Pathology	Intestinal metaplasia of the urinary tract harbors potentially oncogenic genetic variants	32860003
✅		Alexander	2012	Histopathology	KRAS mutation is present in a small subset of primary urinary bladder adenocarcinomas	22804747
✅		Alexander	2014	Mod Pathology	EGFR alterations and EML4-ALK rearrangement in primary adenocarcinoma of the urinary bladder	23887300
✅	✅	Almassi	2022	JCO Precis Oncol	Clinical and Genomic Characterization of Bladder Carcinomas With Glandular Phenotype	35731998
✅		Cheng	2021	Modern Pathology	Telomerase reverse transcriptase (TERT) promoter mutations in primary adenocarcinoma of bladder and urothelial carcinoma with glandular differentiation: pathogenesis and diagnostic implications	22804747
✅		Cigliola	2024	JCO Precis Oncol	Urachal and Nonurachal Adenocarcinomas of the Urinary Bladder: A Comprehensive Genomic Profiling Study	39151108
✅		Cornejo	2020	Int J Surg Pathol	Mutational Profile Using Next-Generation Sequencing May Aid in the Diagnosis and Treatment of Urachal Adenocarcinoma	31496327
✅		Cowan	2016	Hum Pathol	Detection of TERT promoter mutations in primary adenocarcinoma of the urinary bladder	26980028
✅		Grada	2016	Lab Invest	(Abstract) Molecular evidence of preneoplastic potential of intestinal metaplasia in the urinary bladder
✅		Lin	2019	Virchows Arch	Molecular profiling of clear cell adenocarcinoma of the urinary tract	31372739
✅		Maurer	2019	Virchows Arch	Comparative genomic profiling of glandular bladder tumours	32198650
✅		Necchi	2020	Eur Urol	Comprehensive Assessment of Immuno-oncology Biomarkers in Adenocarcinoma, Urothelial Carcinoma, and Squamous-cell Carcinoma of the Bladder	31959546
✅		Pires-Luis	2020	Adv Anat Pathol	Molecular Genetic Features of Primary Nonurachal Enteric-type Adenocarcinoma, Urachal Adenocarcinoma, Mucinous Adenocarcinoma, and Intestinal Metaplasia/Adenoma: Review of the Literature and Next-generation Sequencing Study	32520749
	✅	Pokuri	2016	J Community Support Oncol	A novel treatment approach prolonging survival in an uncommon metastatic primary bladder adenocarcinoma	26955660
✅		Pughasetti	2015	Can Urol Assoc J	Metastatic signet-ring cell carcinoma of the urinary bladder: A novel management approach to a rare tumour	26085880
✅		Roy	2017	Mod Pathol	Next-generation sequencing-based molecular characterization of primary urinary bladder adenocarcinoma	28548125
	✅	Teo	2005	Nat Rev Urol	Sustained response of adenocarcinoma of the urinary bladder to FOLFOX plus bevacizumab	21487385
✅		Vail	2015	Ann Diagn Pathol	Telomerase reverse transcriptase promoter mutations in glandular lesions of the urinary bladder	26239299
	✅	Valerio	2011	Rare Tumors	Metastatic primary adenocarcinoma of the bladder in a twenty-five years old woman	21464882
✅		Varadi	2023	Cancer Med	Clinical sequencing identifies potential actionable alterations in a high rate of urachal and primary bladder adenocarcinomas	36670542
	✅	Wang	2020	Onco Targets Ther	Response to Anti-HER2-Based Treatment in a Patient with Bladder Adenocarcinoma Harboring HER2 Amplification and S310F Mutation Discovered by Next-Generation Sequencing: A Case Report	32547059

## Sheet: UCg
Genetics	First author	Year	Journal	Title	PMID
✅	Alexander	2012	Histopathology	KRAS mutation is present in a small subset of primary urinary bladder adenocarcinomas	22804747
✅	Almassi	2022	JCO Precis Oncol	Clinical and Genomic Characterization of Bladder Carcinomas With Glandular Phenotype	35731998
✅	Cheng	2021	Modern Pathology	Telomerase reverse transcriptase (TERT) promoter mutations in primary adenocarcinoma of bladder and urothelial carcinoma with glandular differentiation: pathogenesis and diagnostic implications	22804747
✅	Maurer	2019	Virchows Arch	Comparative genomic profiling of glandular bladder tumours	32198650
✅	Vail	2015	Ann Diagn Pathol	Telomerase reverse transcriptase promoter mutations in glandular lesions of the urinary bladder	26239299
