# Supplementary material for: Genetic characteristics and targeted treatments of primary bladder and urachal adenocarcinomas: a systematic review with pooled descriptive genomic analyses
Source: Cancer Metastasis Rev. 2026 May 1;45(2):26. doi: 10.1007/s10555-026-10332-3 (PMC13133215; doi:10.1007/s10555-026-10332-3)
Supplement: Supplementary file 3 — (XLSX 13.5 KB) [file 10555_2026_10332_MOESM3_ESM.xlsx]

## Sheet: Table_3
	MSI high (NGS, PCR or IHC)	TMB high (>10 Mut/Mb, NGS)	PD-L1+ (IHC)	β–catenin (altered or nuclar presence, NGS or IHC)	APC (NGS)	Reference
	based on NGS metadata
UrC	0/96 MLH1			3/189	18/193	Table S2./UC
	3/96 MSH2
	4/96 MSH6
	0/91 PMS2
	7.3% (7/96)			1.6% (3/189)	9.3% (18/193)
	based on single studies
	3/7 (IHC)					Sirantrapun, et al.	2014
	0/12 (IHC)					Hang, et al.	2016
	0/56 (PCR)		10/63			Reis, et al.	2018
	6/14 (PCR)					Cornejo, et al.	2019
	0/11 (IHC)		0/3	1/13		Mauer, et al.	2019
				0/7		Riva, et al.	2019
		0/1				Almassi, et al.	2020
				11/38		Nagy, et al.	2020
	0/14 (IHC)					Pires-Luis, et al.	2020
	0/5 (N/A)	1/5				Chen, et al.	2021
	1/1 (N/A)					Tokita, et al.	2022
	0/1 (N/A)	1/1	1/1			Mathavan, et al.	2023
	0/130 (NGS)	5/133 (NGS)	5/35			Cigliola, et al.	2024
	4.0% (10/251)	5.0% (7/140)	15.7% (16/102)	20.7% (12/58)
	SUM	SUM	SUM
	based on NGS metadata
PBAC	0/167 MLH1			4/223	21/196	Table S2./PBAC
	1/167 MSH2
	1/167 MSH6
	0/167 PMS2
	1.2% (2/167)			1.8% (4/223)	10.7% (21/196)
		0/2				Acosta, et al.	2016
	0/15 (IHC)			3/15		Roy, et al.	2017
	0/12 (IHC)		0/12	0/11		Mauer, et al.	2019
		0/3				Almassi, et al.	2020
	2/106 (NGS)	18/143	0/11			Necchi, et al.	2020
	1/7 (IHC)					Pires-Luis, et al.	2020
	3/305 (NGS)	38/328 (NGS)	4/33			Cigliola, et al.	2024
	1.3% (6/445)*	11.7% (18/148)	7.1% (4/56)	11.5% (3/26)
	SUM	SUM	SUM
	*same patient might have multiple genes mutated
	Abbreviations
	IHC: immunohistochemistry
	MSI: microsatellite instability
	TMB: tumor mutational burden
