# Supplementary material for: Genetic characteristics and targeted treatments of primary bladder and urachal adenocarcinomas: a systematic review with pooled descriptive genomic analyses
Source: Cancer Metastasis Rev. 2026 May 1;45(2):26. doi: 10.1007/s10555-026-10332-3 (PMC13133215; doi:10.1007/s10555-026-10332-3)
Supplement: Supplementary file 4 — (XLSX 23.4 KB) [file 10555_2026_10332_MOESM4_ESM.xlsx]

## Sheet: Urachal
Publication	Drug name	Commercial name*	Duration/cycles	Target	Suggested therapeutic target	Method(s)	Setting (metastatic/local recurrent/locally progressed)	Patient ID	Age	Sex	Previous non-pharmacological treatment	Previous systemic treatment**	Cotreatment**	Biomarker response	Biomarker response duration	Radiographic response	Response duration	Survival	Year	Reference
1	Gefitinib	Iressa	–	EGFR	EGFR overexpression	IHC	metastatic	1	–	–	–	chemotherapy (not specified)	–	–	–	transient PR of 55% in size	<4 weeks	–	2005	Goss, et al.
2	Sunitinib	Sutent	5 months	multi RTK	–	–		2	33	F	PCE+UE	capecitabine+oxaliplatin+irinotecan, docetaxel+cisplatin				SD with pain reduction	–	5 months	2014	Testa, et al.
3	Tepotinib	Tepmetko	21 days (one cycle)	MET	MET status was not evaluable by IHC or DDISH	IHC/FISH		3	59	M	surgery (not specified), radiotheraphy	chemotherapy (not specified)		SD (HGF level: baseline 1176 pg/mL; end of treatment 1176 pg/mL)	≥12 weeks	–		PFS: 13 months	2020	Shitara, et al.
4	Trametinib	Mekinist	1 months	MEK1	G12D mutation (C. 35G > A) in the KRAS gene, GNAS R201H	NGS	local recurrent, metastatic	4	42	F	PCE+UE+LND	5-FU+FOLFIRI, FOLFIRI, capcitabine, gemcitabine+cisplatin±5-FU, paclitaxel+methotrexate, cisplatin	–	–	–	discontinued due to grade 3 adverse events (based on the NCI Common Toxicity Criteria version 4.0)	–	–	2016	Loh, et al.
	Sorafenib	Nexavar	4 weeks	multi RTK	FLT3 amplification	NGS	local recurrent, metastatic	5	60	F	PCE+UE+LND	FOLFIRI	–	–	–	unkown as the treatment was stopped because of grade 3 side effect	4 weeks	–
	Trametinib	Mekinist	2 months	MEK1	MAP2K1 K57N mutation		metastatic									SD	10 months
	Sunitinib	Sutent	>4 months	multi RTK												mixed results	–
5	Cetuximab	Erbitux	–	EGFR	EGFR amplification	TES/FISH/WES	metastatic	6	35	M	–	GFLP, paclitaxel+carboplatin	–	–	–	25% decrease in tumor burden	>8 months	>8 months	2016	Collazo-Lorduy, et al.
6	Atezolizumab	Tecentriq	– (3 week cycles)	PD-L1	MSH6 mutation	TES	metastatic	7	–	–	–	–	–	–	–	SD	21 weeks	>21 weeks	2017	Kardos, et al.
7	Nivolumab+ipilimumab	Nivolumab: Opdivo, Ipilimumab: Yervoy	Nivolumab, ipilimumab: 12 weeks (4 cycles), followed up by ipilimumab every 4 weeks	Nivolumab: PD-1, Ipilimumab: CTLA-4	–	–	metastatic, unresectable or local recurrent	8	–	–	–	–	fosfamide+paclitaxel+cisplatin	–	–	PR: -50% maxiumum tumor shrinkage	–	–, patient still on therapy	2020	McGregor, et al.
								9								SD: 0% maximum tumor shrinkage		–
								10								SD: +5% maximum tumor growth
								11								PD: +15% maximum tumor growth
8	Nivolumab	Opdivo	–	PD-1	PD-L1 tumor proportion score ≥ 1% + MSH 6 loss (MSI)	IHC+ PCR	metastatic	12	–	–	–	–	–	–	–	SD	–	median OS 41 months (20–67 months); median survival time after metastasis 25 months (12–48 months)	2020	Jia, et al.
								13
	Afatinib	Gilotrif		VEGFR	empiric target, PD-1: – and PD-L1: –	IHC		14				gemcitabine+cisplatin, TS-1, paclitaxel+TS-1
	Bevacizumab	Avastin			–	–		15				–	chemotheraphy agents (not specified)
								16				first and second line chemotherapy, not specified	chemotheraphy agents (not specified)			PD		15 months after surgery (10 months after the diagnosis of metastasis)
9	Niraparib	Zejula	42 days (21 day cycles)	PARP inhibitor	–	–	metastatic or locally advanced	17	–	–	–	–	–	–	–	PD	–	–	2021	Yonemori, et al.
10	Trametinib	Mekinist	30 months	MEK inhibitor	KRAS (Q61L)	NGS	local recurrent, metastatic	18	61	F	PCE+UE+LND, radiotherapy	FOLFOX	–	–	–	SD	30 months	–	2022	Almassi, et al.
	Nivolumab	Opdivo	19 months	PD-1	TMB 3.5								FOLFOX				19 months
11	Tislelizumab	BGB-A317	4 months (5 cycles)	PD-1	–	–	local recurrent, metastatic	19	62	M	transurethral tumor electrosurgeries, radical cystectomy	gemcitabine+cisplatin, paclitaxel+cisplatin, gemcitabine+nedaplatin+Endostar	gemcitabine+nedaplatin	CEA levels transiently decreased from 360→280→588 ng/ml for CEA	3 months	SD	4 months	–	2021	Zheng, et al.
	Bevacizumab	Avastin	≥18 weeks (≥6 cycles)	VEGFR	KRAS mutation (p.G12V)								FOLFIRI (irinotecan, 5-FU, and folinic acid)	CEA level decreased from 588 to 206 ng/ml	6 cycles, 18 weeks	PR, 50% size reduction in size of metastasis	18 weeks
12	Anlotinib	–	84 days (4 cycles)	RTK inhibitor	–	–	metastatic	20	49	M	PCE	–	5-FU+cisplatin	CA125 decreased from 145 U/ml to 22 U/ml, SD after 4 month	4 months	SD, assessed by CT or MRI	–	>4 months	2016	Wang, et al.
13	Rucaparib	Rubraca	–	PARP inhibitor	BRCA1 deletion	NGS	metastatic	21	42	F	PCE	FOLFOX, leucovorin+5-FU	–	–	–	CR	19 months	>19 months	2019	Seto, et al.
14	Tislelizumab	BGB-A317	–	PD-1	TMB high, MSI high	NGS	–	22	–	–	surgery with/wihout radiotherapy or chemoteharapy	TX	–	–	–	SD	5 months	PFS: 5 months	2021	Chen, et al.
	Toripalimab	Tuoyi										TX+FOLFIRI	XELOX				–	PFS>7 months
15	Cetuximab	Erbitux	15 months	EGFR	EGFR, KRAS mutation	IHC, DNA sequencing	local recurrent, metastatic	23	46	M	local resection, metastasectomy	platinum-based chemotherapy	FOLFOXIRI, later FOLFIRI	–	–	SD	15 months	PFS>15 months	2012	Wessendorf, et al.
16	Pembrolizumab	Keytruda	9 weeks (3 cycles)	PD-1	–	–	local recurrent, metastatic	24	47	F	PCE + LND	–	carboplatin+etoposid, FOLFOX	–	–	PD	–	28 months	2023	Mathavan, et al.
	Neratinib	Nerlynx	16 weeks (7 cycles)	HER2								–	–			SD	4 months
	Atezolizumab	Tecentriq	129 weeks (38 cycles)	PD-L1	PD-L1 expression, high TMB	genetic testing	metastatic	25	73	M	RC+LND	–	capecitabine+oxaliplain, cisplatin+paclitatxel	–	–	SD	–	–
	Ipilimumab	Yervoy	9 weeks (3 cycles)	CTLA-4	–	–							–			PR, shrinkage of pulmonary metastasis	–
	Nivolumab	Opdivo	10 weeks (3 cycles)	PD-1												PD	–
	Nivolumab+ipilimumab	Nivolumab: Opdivo, Ipilimumab: Yervoy	13 weeks (4 cycles)	Nivolumab: PD-1, Ipilimumab: CTLA-4												PD	–
	Pembrolizumab	Keytruda	10 weeks (3 cycles)	PD-1	–	–	metastatic	26	56	M	PCE	FOLFOX	–	–	–	PR, shrinage of liver and lung lesions	–	22 months
17	Pembrolizumab	Keytruda	5 cycles, interval, 3 cycles	PD-1	MSI high	–	local recurrrent	27	75	F	PCE	gemcitabine+cisplatin	–	–	–	SD	5 cycles	–	2022	Tokita, et al.
18	Bevacizumab	Avastin	16 weeks (8 cycles)	VEGFR	–	–	metastatic	28	68	M	PCE	S-1+cisplatin	FOLFIRI	–	–	SD	12 months	20 months OS	2015	Kanamaru, et al.
19	Enfortumab Vedotin	Padcev	–	Nectin-4	–	NGS	metastatic	29	48	M	–	platinum-based chemotherapy, prior PD1/L1 inhibitor	–	–	–	CR	>15 months	PFS: >15 months	2022	Adib, et al.
	* represantative name listed even if absent from publication
	** simultaeous treatment is labelled with "+", successive treatments are seperated by comma
	Abbreviations
	5-FU	5-fluorouracil
	CR	complete response
	DDISH	dual-color dual-hapten in situ hybridization
	IHC	immunohistochemistry
	FISH	flurescent in-situ hybridization
	FOLFIRI	folinic acid, 5-FU, irinotecan
	FOLFOX	leucovorin, 5-FU, oxaliplatin
	FOLFOXIRI	leucovorin, oxaliplatin, irinotecan, 5-FU
	GFLP	gemciatabine, 5-FU, leucovori, cisplatin
	LND	lymph node dissection
	MSI	microsatellite instable
	NGS	next generation sequencing
	PCE	partial cystectomy
	PCR	polymerase chain reaction
	PD	progressive disease
	PR	partial response
	RC	radical cystectomy
	RTK	receptor tyrosine-kinase
	SD	stable disease
	TES	targeted exome sequencing
	TS-1	tegafur, gimeracil, oteracil
	TX	capcitabine, paclitaxel
	UE	umbilectomy
	WES	whole exome sequencing

## Sheet: PBAC
Publication	Drug name	Commercial name*	Duration/cycles	Target	Suggested therapeutic target	Method(s)	Setting (metastatic/local recurrent/locally progressed)	Patient ID	Age	Sex	Previous non-pharmacological treatment	Previous systemic treatment**	Cotreatment**	Biomarker response	Biomarker response duration	Radiographic response	Response duration	Survival	Year	Reference
1	Bevacizumab	Avastin	12 cycles	VEGFR	EGFR overexpression	IHC	metastatic	1	44	M	tumor resection under cystoscopic guidance	–	FOLFOX	–	–	marked response, CR for pulmonary metastasis	PFS for 13 months (3 months treatment, 10 months therapheutic break)	13 months	2005	Teo, et al.
2	Bevacizumab	Avastin	–	VEGFR	–	histology	metastatic	2	25	F	PCE+UE+LND	–	FOLFIRI	–	–	PR of hepatic laesions, SD of pulmonary metastasis	15 months	>15 months	2011	Valerio, et al.
3	Bevacizumab	Avastin	12 cycles	VEGFR	–	IHC	metastatic	3	54	M	TUR	–	FOLFOX	–	–	PR: decrease in thickening of posteroir bladder wall, SD in lung metastasis	3 months	26.4 months	2016	Pokuri, et al.
	Bevacizumab		28 cycles with intermittent breaks										FOLFIRI			PD in bladder	–
	Cetuximab	Erbitux	–	EGFR	wild type KRAS (exon 2/exon 3)	genetic testing							FOLFIRI			SD
4	Trastuzumab	Herceptin	8 cycles	HER2	HER2+ (IHC), NGS: ERBB2 amplification (S310F mutant)	IHC, NGS	metastatic	4	64	M	TUR, radiotheraphy for lung metastasis	intravesical gemcitabine, paclitaxel+oxaliplatin, apatinib	paclitaxel	–	–	PR: reduction in the size of pulmonary lasions on CT	6 months	PFS > 6 months since the initiation of trastuzumab	2020	Wang, et al.
5	Pembrolizumab	Keytruda	>18 months	PD-1	low TMB	–	–	5	–	F	–	FOLFOX, 5-FU+leucovorin	–	–	–	–	18 months	>18 months	2022	Almassi, et al.
	Nivolumab	Opdivo	4 months					6		M		gemcitabine+cisplatine				PD	–	–
	Pembrolizumab	Keytruda	6 months					7		F		–				discontinued due to autoimmune pneumonitis	–	–
	* represantative name listed even if absent from publication
	** simultaeous treatment is labelled with "+", successive treatments are seperated by comma
	Abbreviations
	5-FU	5-fluorouracil
	CR	complete response
	IHC	immunohistochemistry
	FOLFIRI	folinic acid, 5-FU, irinotecan
	FOLFOX	leucovorin, 5-FU, oxaliplatin
	LND	lymph node dissection
	NGS	next generation sequencing
	PCE	partial cystectomy
	PD	progressive disease
	PR	partial response
	SD	stable disease
	TMB	tumor mutational burden
	TUR	transurethral resection
	UE	umbilectomy
